# Supplementary material for: Molecular Identification and Characterization of Five Ganoderma Species from the Lower Volta River Basin of Ghana Based on Nuclear Ribosomal DNA (nrDNA) Sequences
Source: J Fungi (Basel). 2023 Dec 21;10(1):6. doi: 10.3390/jof10010006 (PMC10817336; doi:10.3390/jof10010006)
Supplement: Supplementary file 1 [file jof-10-00006-s001.zip]

Archive with 1 entries (1 files):
- jof-2738512-supplementary.pdf
